# Supplementary material for: Change over time of the mutagenicity in the lungs of gpt delta transgenic mice by extract of airborne particles collected from ambient air in the Tokyo metropolitan area
Source: Genes Environ. 2018 Nov 29;40:25. doi: 10.1186/s41021-018-0113-4 (PMC6263556; doi:10.1186/s41021-018-0113-4)
Supplement: Supplementary file 1 — Table S1. Mutant and mutation frequencies in the lungs of gpt delta mice administered the extracts. (XLSX 15 kb) [file 41021_2018_113_MOESM1_ESM.xlsx]

## Sheet: S Table1
Supplemental Table1			Supplemental Table 1
Year	Dose	Animal ID	Number of colonies		Mutant frequency (10-5)	Average mutant frequency ± SD (10-5)	Number of colonies		Mutation frequency (10-5)	Average mutation frequency ± SD (10-5)
			Mutant	Total			Mutation	Total
1980	Control	1	5	909000	0.550055	0.46 ± 0.23	5	909000	0.550055	0.40 ± 0.19
		2	11	1705410	0.645006		9	1705410	0.527732
		3	13	2690760	0.483135		12	2690760	0.445971
		4	10	2308500	0.433182		8	2308500	0.346545
		5	1	2578500	0.0387822		1	2578500	0.0387822
		6	5	783000	0.63857		4	783000	0.510856
		Total	45	10975170				10975170
	0.3 mg	1	5	823050	0.607497	0.81 ± 0.67	5	823050	0.607497	0.64 ± 0.36
		2	4	774000	0.516796		4	774000	0.516796
		3	5	1674000	0.298686		5	1674000	0.298686
		4	11	612000	1.79739		7	612000	1.14379
		Total	25	3883050				3883050
	0.6 mg	1	4	482325	0.829316	0.72 ± 0.24	4	482325	0.829316	0.64 ± 0.25
		2	17	3780000	0.449735		13	3780000	0.343915
		3	10	1074450	0.930709		10	1074450	0.930709
		4	9	1902015	0.473182		8	1902015	0.420607
		5	13	1444500	0.899965		10	1444500	0.692281
		Total	53	8683290				8683290
	0.9 mg	1	9	976500	0.921659	0.55 ± 0.30	9	976500	0.921659	0.55 ± 0.30
		2	4	616500	0.648824		4	616500	0.648824
		3	6	1620000	0.37037		6	1620000	0.37037
		4	3	1197000	0.250627		3	1197000	0.250627
		Total	22	4410000				4410000
1990	Control	1	5	939975	0.531929	0.35 ± 0.14	5	939975	0.531929	0.35 ± 0.14
		2	3	1453500	0.206398		3	1453500	0.206398
		3	1	432000	0.231481		1	432000	0.231481
		4	2	630000	0.31746		2	630000	0.31746
		5	2	436500	0.45819		2	436500	0.45819
		Total	13	3891975				3891975
	0.15 mg	1	7	927000	0.755124	0.69 ± 0.21*	6	927000	0.647249	0.64 ± 0.22*
		2	10	1696500	0.589449		9	1696500	0.530504
		3	4	423000	0.945626		4	423000	0.945626
		4	3	666000	0.45045		3	666000	0.45045
		Total	24	3712500				3712500
	0.3 mg	1	2	702000	0.2849	1.16 ± 0.68*	2	702000	0.2849	0.71 ± 0.39
		2	14	810000	1.7284		6	810000	0.740741
		3	2	351000	0.569801		2	351000	0.569801
		4	5	297000	1.6835		4	297000	1.3468
		5	5	328500	1.52207		2	328500	0.608828
		Total	28	2488500				2488500
	0.6 mg	1	0	417375	0	0.30 ± 0.27	0	417375	0	0.28 ± 0.27
		2	3	1066500	0.281294		2	1066500	0.187529
		3	3	1131000	0.265252		3	1131000	0.265252
		4	3	459900	0.652316		3	459900	0.652316
		Total	9	3074775				3074775
2010	Control	1	10	1425300	0.701607	0.56 ± 0.25	7	1425300	0.491125	0.45 ± 0.17
		2	3	545200	0.550257		3	545200	0.550257
		3	16	1925250	0.831061		12	1925250	0.623296
		4	5	945600	0.528765		4	945600	0.423012
		5	1	574750	0.173989		1	574750	0.173989
		Total	35	5416100				5416100
	0.15 mg	1	4	574750	0.695955	0.68 ± 0.35	4	574750	0.695955	0.63 ± 0.28
		2	2	1233600	0.162127		2	1233600	0.162127
		3	3	475300	0.63118		3	475300	0.63118
		4	5	440000	1.13636		4	440000	0.909091
		5	3	395000	0.759494		3	395000	0.759494
		Total	17	3118650				3118650
	0.3 mg	1	2	287000	0.696864	0.78 ± 0.12	2	287000	0.696864	0.73 ± 0.05**
		2	5	667200	0.7494		5	667200	0.7494
		3	8	993600	0.805153		7	993600	0.704509
		4	6	615000	0.97561		5	615000	0.813008
		5	4	585000	0.683761		4	585000	0.683761
		Total	25	3147800				3147800	0
	0.6 mg	1	19	2415100	0.786717	1.35 ± 0.86	12	2415100	0.496874	0.99 ± 0.62
		2	14	2728000	0.513196		13	2728000	0.47654
		3	7	735000	0.952381		7	735000	0.952381
		4	17	679150	2.50313		7	679150	1.0307
		5	7	350000	2		7	350000	2
		Total	64	6907250				6907250
		*P < 0.05; ** P < 0.01; ***P < 0.001
