# Supplementary material for: Change over time of the mutagenicity in the lungs of gpt delta transgenic mice by extract of airborne particles collected from ambient air in the Tokyo metropolitan area
Source: Genes Environ. 2018 Nov 29;40:25. doi: 10.1186/s41021-018-0113-4 (PMC6263556; doi:10.1186/s41021-018-0113-4)
Supplement: Supplementary file 2 — Figure S1. Alterations in the body weight (A, B and C), the lung weight (D, E and F) and relative lung weight (weight of lung / body weight (× 10− 3) by the administration of extracts (1980 extract, A, D and G; 1990 extract B, E and H; and 2010 extract, C, F and I). Horizontal axes indicate the dose of extract (mg). *P < 0.05, **P < 0.01 and ***P < 0.001 comparing to the control. (XLSX 64 kb) [file 41021_2018_113_MOESM2_ESM.xlsx]

## Sheet: Sheet1
	Supplemental Fig.1
