# Supplementary material for: Change over time of the mutagenicity in the lungs of gpt delta transgenic mice by extract of airborne particles collected from ambient air in the Tokyo metropolitan area
Source: Genes Environ. 2018 Nov 29;40:25. doi: 10.1186/s41021-018-0113-4 (PMC6263556; doi:10.1186/s41021-018-0113-4)
Supplement: Supplementary file 4 — Table S2. Mutant frequency in the lungs of gpt delta mice administered 1,2-NQ. (XLSX 10 kb) [file 41021_2018_113_MOESM4_ESM.xlsx]

## Sheet: S Table2
Supplemental Table2
Dose	Animal ID	Number of colonies		Mutant frequency (10-5)	Average mutant frequency ± SD (10-5)
		Mutant	Total
Control	1	8	1500720	0.533077	0.46 ± 0.16
	2	4	735000	0.544218
	3	3	1455000	0.206186
	4	3	972900	0.308356
	5	7	1242710	0.563285
	6	9	1500720	0.599712
	Total	34	7407050
300 ng	1	11	1452000	0.757576	0.47 ± 0.20
	2	5	1536950	0.32532
	3	13	2197750	0.591514
	4	4	1094160	0.365577
	5	4	1354320	0.295351
	Total	37	7635180
600 ng	1	7	1317000	0.531511	0.51 ± 0.19
	2	5	2031000	0.246184
	3	9	2742000	0.328228
	4	8	1083000	0.738689
	5	7	1233000	0.567721
	6	11	1771900	0.620803
	Total	47	10177900
	*P < 0.05; ** P < 0.01; ***P < 0.001
