# Supplementary material for: Change over time of the mutagenicity in the lungs of gpt delta transgenic mice by extract of airborne particles collected from ambient air in the Tokyo metropolitan area
Source: Genes Environ. 2018 Nov 29;40:25. doi: 10.1186/s41021-018-0113-4 (PMC6263556; doi:10.1186/s41021-018-0113-4)
Supplement: Supplementary file 5 — Table S3. Mutation spectra of gpt mutations in the lungs of gpt delta mice administered 1,2-NQ. ‘All’ indicates combined data of mice treated with 1,2-NQ at a dose of 300 or 600 ng. (XLSX 11 kb) [file 41021_2018_113_MOESM5_ESM.xlsx]

## Sheet: Sheet1
Supplemental Table 3
	Control		300 ng		600 ng		All (300 ng + 600 ng)
Type of mutation in gpt	Number	%	Number	%	Number	%	Number	%
Base substitution
Transition
G:C → A:T	16	47.0588	9	24.3243	14	29.7872	23	27.381
(CpG site)	(10)		(4)		(10)		(14)
A:T → G:C	2	5.88235	3	8.10811	3	6.38298	6	7.14286
Transversion
G:C → T:A	5	14.7059	6	16.2162	17	36.1702	23	27.381
G:C → C:G	0	0	0	0	1	2.12766	1	1.19048
A:T → T:A	0	0	2	5.40541	1	2.12766	3	3.57143
A:T → C:G	3	8.82353	1	2.7027	3	6.38298	4	4.7619
Deletion
1	5	14.7059	14	37.8378	4	8.51064	18	21.4286
≥2	2	5.88235	0	0	3	6.38298	3	3.57143
Insertion	1	2.94118	1	2.7027	0	0	1	1.19048
Other	0	0	1	2.7027	1	2.12766	2	2.38095
Total	34	100	37	100	47	100	84	100
