# Supplementary material for: Change over time of the mutagenicity in the lungs of gpt delta transgenic mice by extract of airborne particles collected from ambient air in the Tokyo metropolitan area
Source: Genes Environ. 2018 Nov 29;40:25. doi: 10.1186/s41021-018-0113-4 (PMC6263556; doi:10.1186/s41021-018-0113-4)
Supplement: Supplementary file 6 — Figure S3. Positions of mutations on the gpt gene in the lungs of extract-treated mice and vehicle control mice. Panels A, B, and C show the mutations induced in the lungs of mice treated with the 1980, 1990, and 2010 extracts, respectively. ID is the animal identification number, which corresponds to the numbers shown in Additional file 1: Table S1. The letters A, G, T, and C indicate base substitutions, and the number of characters in brackets indicates the number of clonal mutant. Arrows indicate the position of insertion of base(s). d, deletion of base(s). (ZIP 134 kb) [file 41021_2018_113_MOESM6_ESM.zip]

Archive with 3 entries (3 files):
- Aoki_S_Fig_3B_r final.xlsx
- Aoki_S_Fig_3C_r final.xlsx
- Aoki_S_Fig_3A_r final.xlsx
